# Supplementary material for: Genome-Wide Interaction Study of Late-Onset Asthma With Seven Environmental Factors Using a Structured Linear Mixed Model in Europeans
Source: Front Genet. 2022 Mar 30;13:765502. doi: 10.3389/fgene.2022.765502 (PMC9005993; doi:10.3389/fgene.2022.765502)
Supplement: Supplementary file 2 [file DataSheet1.xlsx]

## Sheet: Table S1
	Table S1. Characteristics of late-onset asthma cases and controls for the discovery G´singleE interaction analyses from the UKB
		Environmnetal factor	Alcohol intake frequency												BMI (kg/m2)		Insomnia						MET score (min/week)		Neuroticism score		Time spent watching TV (hours/day)		TDI		StructLMM with 7 factors
			Daily or almost daily		Three or four times a week		Once or twice a week		One to three times a month		Special occasions only		Never				Never/rarely		Sometimes		Usually
			Case	Control	Case	Control	Case	Control	Case	Control	Case	Control	Case	Control	Case	Control	Case	Control	Case	Control	Case	Control	Case	Control	Case	Control	Case	Control	Case	Control	Case	Control
	Sample size [N (% of case or control)]		4,085 (19.74 %)	45,240 (21.52 %)	4,719 (22.81 %)	51,271 (24.39 %)	5,223 (25.25 %)	56,477 (26.87 %)	2,486 (12.02 %)	22,906 (10.90 %)	2,553 (12.34 %)	21,252 (10.11 %)	1,623 (7.84 %)	13,057 (6.21%)	20,659 (8.96 %)	209,954 (91.04 %)	4,124 (7.27 %)	52,570 (92.73 %)	9,679 (8.75 %)	100,942 (91.25 %)	6,889 (10.84 %)	56,686 (89.16 %)	16,854 (8.95 %)	171,397 (91.05%)	16,945 (8.98 %)	171,849 (91.02 %)	20,586 (8.97 %)	208,969 (91.03 %)	20,669 (8.95 %)	210,092 (91.04 %)	14089	139706
	Age (years)		57.41 ± 7.68	58.13 ± 7.45	55.72 ± 7.94	56.64 ± 7.79	55.27 ± 8.21	56.24 ± 8.07	55.19 ± 8.25	55.93 ± 8.21	56.64 ± 8.14	57.73 ±7.93	57.65 ± 7.78	58.53 ±7.68	56.13 ± 8.06	57.00 ± 7.90	54.61 ± 8.41	55.76 ± 8.29	56.16 ± 8.07	57.14 ± 7.86	57.00 ± 7.70	57.88 ± 7.46	55.84 ± 8.10	56.77 ± 7.95	55.97 ± 8.06	56.84 ± 7.90	56.91 ± 7.92	56.99 ± 7.90	56.14 ± 8.06	57.01 ± 7.90	55.80 ± 8.08	56.68 ± 7.94
	Sex (%)	Female	2,062 (49.99 %)	19,132 (42.29 %)	2,699 (27.19 %)	24,376 (47.54 %)	3,305 (63.28 %)	29,963 (53.05 %)	1,806 (72.65 %)	14,300 (62.43 %)	2,304 (79.97 %)	14,858 ( 69.91 %)	1,233 (75.97 %)	8,372 (64.12 %)	13,128 (63.55 %)	110,888 (52.82 %)	2,138 (51.84 %)	21,165 (40.26 %)	6,216 (64.22 %)	55,618 (55.10 %)	4,785 (69.46 %)	34,246 (60.41 %)	10,373 (61.55 %)	86,977 (50.75 %)	10,681 (63.03 %)	89,362 (52.00 %)	13,056 (63.42 %)	110,216 (52.74 %)	13,124 (63.50 %)	110,950 (52.81 %)	8,597 (61.02%)	70,112 (50.19%)
		Male	2,063 (50.01 %)	26,108 (27.71 %)	2,020 (42.81 %)	26,896 (52.46 %)	1,918 (36.72 %)	26,514 (46.95 %)	680 (27.35 %)	8,606 ( 37.57 %)	519 (20.33 %)	6,394 (30.09 %)	390 (24.03 %)	4,685 (35.88 %)	7,531 (36.45 %)	99,066 (47.18 %)	1,986 (48.16 %)	31,405 (59.74 %)	3,463 (35.78 %)	45,324 (44.90 %)	2,104 (30.54 %)	22,440 (39.59 %)	6,481 (38.45 %)	84,420 (49.25 %)	6,264 (36.97 %)	82,487 (48.00 %)	7530 (36.58%)	98753 ( 42.26 %)	7,545 (36.50 %)	99,142 (47.19 %)	5,492 (38.98%)	69,594 (49.81%)
	Onset age (years)		40.88 ± 13.08	-	39.67 ± 12.76	-	39.75 ± 12.93	-	39.94 ± 12.87	-	40.56 ± 12.96	-	41.92 ± 13.01	-	40.23 ± 12.91	-	38.82 ± 12.93	-	40.07 ± 12.88	-	41.31 ± 12.87	-	39.94 ± 12.87	-	39.98 ± 12.87	-	40.23 ±12.91	-	40.24 ± 12.91	-	39.8 ± 12.84	-
	Smoking status (%)	Current smoker	401 (9.82 %)	5,860 (12.95 %)	302 (6.40 %)	4,229 (8.25 %)	5,129 (9.08 %)	5,129 (9.08 %)	210 (8.45 %)	2,313 (10.10 %)	274 (10.73 %)	2,477 (11.66 %)	169 (10.41 %)	1,408 (10.78%)	1,725 (8.35%)	21,391 (10.19%)	325 (7.88 %)	5,475 (10.41 %)	716 (7.40 %)	9,996 (9.90 %)	691 (10.03 %)	5,964 (10.52 %)	1,326 (7.87 %)	17,031 (9.93 %)	1,388 (8.19 %)	17,402 (10.02 %)	1,707 (47.49 %)	21,237 (10.16 %)	1,326 (7.87 %)	21,419 (10.20 %)	1083 (7.31%)	13,909 (9.56%)
		Previous smoker	2,003 ( 49.03 %)	18,764 (41.48 %)	1,881 (39.86 %)	19,293 (37.63 %)	17,869 (31.64 %)	17,869 (31.64 %)	782 (31.46 %)	6,469 (28.24 %)	30.24 %)	5,953 (28.01 %)	471 (29.02 %)	3,519 (26.95 %)	7,657 (37.06%)	73,622 (35.07 %)	35.28 %)	17,275 (32.86 %)	3,508 (36.24 % )	95,025 (34.70 %)	2,704 (39.25 %)	21,406 (37.76 %)	6,313 (37.46 %)	60,586 (35.35 %)	6,289 (37.11 %)	60,357 (35.12 %)	7,636 (21.24 %)	73,300 (35.08 %)	6,313 (37.46 %)	73,679 (35.07 %)	5336 (36.03%)	49,281 (35.27%)
		Never smoker	1,681 (41.15 %)	20,616 (45.57 %)	2,536 (53.74 %)	27,749 (54.12 %)	33,479 (59.28 %)	33,479 (59.28 %)	1,494 (60.10 %)	14,124 (61.66 %)	772 (30.24 %)	12,822 (60.33 %)	983 (60.56 %)	8,130 (62.27 %)	11,277 (584.59%)	114,941 (54.75 %)	56.84 %)	29,820 (56.72 %)	5,455 (56.36 %)	55,921 (55.40 %)	3,494 (50.72 %)	29,316 (51.72 %)	9,215 (54.68 %)	93,780 (54.72 %)	9,268 (54.69 %)	94,090 (54.75 %)	11,243 (31.27 %)	114,432 (54.76 %)	9,215 (54.68 %)	114,994 (54.74 %)	7,670 (51.79%)	76,516 (54.77%)
	FEV1 % predicted (%)		83.14 ±18.13	90.41 ± 16.98	84.76 ± 17.77	90.96 ± 0.17	83.67 ± 17.90	89.94 ± 17.10	83.23 ± 18.22	89.64 ± 16.99	81.57 ± 17.99	87.54 ± 18.34	80.22 ± 20.23	86.82 ± 18.93	83.32 ± 17.96	89.90 ± 16.91	83.59 ± 17.62	90.29 ± 17.04	83.42 ± 17.93	89.81 ± 17.17	82.61 ± 19.29	89.28 ± 17.57	90.14 ± 17.07	83.57 ± 18.21	83.38 ± 18.32	90.00 ± 17.07	83.20 ± 18.33	89.82 ± 17.23	83.18 ± 18.35	89.79 ±17.25	83.73 ± 17.54	90.42 ± 16.38
	FEV1/FVC ratio		0.72 ± 0.09	0.75 ± 0.07	0.74 ± 0.08	0.76 ± 0.07	0.74 ± 0.08	0.76 ± 0.07	0.75 ± 0.08	0.77 ± 0.07	0.74 ± 0.09	0.76 ± 0.07	0.73 ± 0.56	0.76 ± 0.08	0.73 ± 0.08	0.76 ± 0.07	0.73 ± 0.08	0.76 ± 0.07	0.74 ± 0.08	0.76 ± 0.07	0.74 ± 0.08	0.76 ± 0.07	0.74 ± 0.8	0.76 ± 0.07	0.73 ± 0.08	0.76 ± 0.07	0.74 ± 0.08	0.76 ± 0.07	0.74 ± 0.08	0.76 ± 0.07	0.74 ± 0.08	0.76 ± 0.07
	Mean of each Environmental factor		-	-	-	-	-	-	-	-	-	-	-	-	28.21 ± 5.32	27.25 ± 4.60	-	-	-	-	-	-	2599.97 ± 2681.63	2599.97 ± 2681.63	4.57 ± 3.35	3.94 ± 3.21	2.88 ± 1.73	2.80 ± 1.61	-1.39 ± 3.03	-1.63 ± 2.89
	Data, mean ± standard deviation (SD) or N (%), unless otherwise stated; FEV1, forced expiratory volume in 1s; FVC, forced vital capacity.
	BMI, body mass index; MET, metabolic equivalent of task; TDI, townsend deprivation index.

## Sheet: Table S2
	Table S2. Association between late-onset asthma and environmental factors
	Environmental factor	OR	Confidence Interval (95%)	P-value
	Alcohol intake frequency	1.05443	1.04 - 1.05	4.74178e-18
	BMI	1.04269	1.04 - 1.05	1.55231e-124
	Insomnia	1.19961	1.18 - 1.20	5.29965e-48
	MET score	0.999986	1.00 - 1.00	3.36921e-05
	Neuroticism score	1.04634	1.04 - 1.05	8.60487e-62
	Time spent watching TV	1.04425	1.03 - 1.04	2.01479e-14
	TDI	1.02922	1.02 - 1.03	8.78521e-21
	OR, odds ratio; BMI, body mass index; MET, metabolic equivalent of task; TDI, townsend deprivation index.

## Sheet: Table S3
	Table S3. Correlation between a pair of environmental factors or between an environmental factor and late-onset asthma
			Asthma			Alcohol intake frequency			BMI			Insomnia			MET score			Neuroticism score			Time spent watching TV			TDI
			Correlation	P-value		Correlation	P-value		Correlation	P-value		Correlation	P-value		Correlation	P-value		Correlation	P-value		Correlation	P-value		Correlation	P-value
	Asthma		1	0		0.0266373	1.49586e-25		0.0443848	6.38291e-68		0.042341	5.70079e-62		-0.0190691	7.49625e-14		0.053168	1.10657e-96		0.00543427	0.0330775		0.020225	2.15066e-15
	Alcohol intake frequency		0.0266373	1.49586e-25		1	0		0.0864489	7.14655e-253		0.0209214	2.29591e-16		-0.00218272	0.392007		0.0561551	1.20709e-107		0.0827301	1.08462e-231		0.0828605	2.03519e-232
	BMI		0.0443848	6.38e-68		0.0864489	7.14655e-253		1	0		0.0326619	1.40061e-37		-0.111807	0		-0.017812	2.83285e-12		0.220839	0		0.0596952	2.05511e-121
	Insomnia		0.042341	5.70079e-62		0.0209214	2.29591e-16		0.0326619	1.40061e-37		1	0		-0.0359643	3.36811e-45		0.262861	0		0.100461	0		0.0332176	8.22418e-39
	MET score		-0.0190691	7.49625e-14		-0.00218272	0.392007		-0.111807	0		-0.0359643	3.36811e-45		1	0		-0.0576882	1.66993e-113		-0.0318613	7.65357e-36		0.0173697	9.60744e-12
	Neuroticism score		0.053168	1.10657e-96		0.0561551	1.20709e-107		-0.017812	2.83285e-12		0.262861	0		-0.0576882	1.66993e-113		1	0		0.0809386	7.99849e-222		0.0570878	3.43745e-111
	Time spent watching TV		0.00543427	0.0330775		0.0827301	1.08462e-231		0.220839	0		0.100461	0		-0.0318613	7.65357e-36		0.0809386	7.99849e-222		1	0		0.0496767	1.24776e-84
	TDI		0.020225	2.15066e-15		0.0828605	2.03519e-232		0.0596952	2.05511e-121		0.0332176	8.22418e-39		0.0173697	9.60744e-12		0.0570878	3.43745e-111		0.0496767	1.24776e-84		1	0
	BMI, body mass index; MET, metabolic equivalent of task; TDI, townsend deprivation index.

## Sheet: Table S4
	Table S4. Genomewide suggestive SNPs of G´singleE interaction on late-onset asthma
	SNP	Chromosome	Positiona	Nearby Gene	Environment	OR	MA	European MAF (%)	P-valueb	PubMed ID	Reported SNP
	rs80096777	3	84024740	Downstream of AC108696.1	Alcohol inake frequency	1.253	A	1.665	3.384e-07
	rs117592950	12	48308956	VDR	Alcohol inake frequency	1.161	A	3.585	8.829e-07	32296059	rs56389811
	rs8139092	22	25278792	SGSM1	Alcohol inake frequency	0.8725	A	4.685	5.008e-07
	rs75850170	8	117417368	Upstream of RP11-536K17.1	BMI	0.8734	A	3.94	2.39e-07	21814517	rs3019885
	rs61870449	11	11703936	Upstream of MIR4299	BMI	1.17	T	2.757	8.424e-07	25918132	rs114332009
	rs114097816	3	4314811	SUMF1	Insomnia	0.8644	C	5.332	5.568e-07
	rs12651716	5	163540504	Downstream of CTC-207P7.1	Insomnia	1.075	A	32.18	2.483e-07
	rs111408022	11	94801538	Upstream of ENDOD1	Insomnia	0.8127	T	2.622	3.836e-07
	rs115382611	6	7738528	BMP6	MET score	0.8126	A	2.027	8.361e-07
	rs117471727	14	44002270	Downstream of RP11-305B6.3	MET score	0.8972	C	7.568	8.138e-07
	rs111528932	15	89081264	DET1	MET score	1.21	A	2.457	3.797e-07
	rs79672769	2	125969980	Downstream of snosnR60_Z15	Neuroticism Score	0.8337	T	2.995	4.761e-07
	rs78057979	3	141031925	RP11-438D8.2	Neuroticism Score	1.117	T	8.476	3.287e-07	30929738	rs7625643
	rs145786514	5	19955794	CDH18	Neuroticism Score	0.7399	C	1.087	5.614e-07
	rs6123401	20	53256481	DOK5	Neuroticism Score	1.075	A	24.45	2.935e-07	32296059	rs2766667
	rs17128076	1	66332054	PDE4B	Time spent watching TV	0.8687	A	3.835	7.41e-07
	rs71306188	3	141251	Upstream of AY269186.2	Time spent watching TV	0.8468	T	2.615	9.493e-07
	rs73190767	3	187942663	LPP	Time spent watching TV	0.8368	G	2.25	7.966e-07	30929738	rs9860547
	rs140443794	5	32211686	Downstream of MTMR12	Time spent watching TV	0.7836	G	1.344	8.394e-07
	rs62382847	5	165677580	Upstream of AC122720.1	Time spent watching TV	1.224	T	1.72	7.11e-07	32119686	rs290119
	rs1668193	5	165889589	Upstream of AC122720.1	Time spent watching TV	0.944	T	42.66	1.88e-07
	rs7325971	13	63363653	Upstream of LINC00448	Time spent watching TV	1.061	T	30.53	4.989e-07	21907864	rs3119939
	rs2704106	4	110073784	COL25A1	TDI	1.058	G	30.87	6.282e-07
	rs78524848	5	178091047	Upstream of RP11-281O15.3	TDI	1.352	A	1	7.469e-07
	rs117127086	16	22792413	Upstream of HS3ST2	TDI	0.818	A	1.616	8.88e-07
	rs117132967	18	22930689	ZNF521	TDI	0.7652	T	1.026	4.531e-07	31669095	rs112104755
	a. Chromosomal positions are based on the 1000 Genomes Project’s haplotype phase 1 in NCBI build 37 (hg19).
	b. P-values for G´singleE interaction on asthma were assessed using a linear mixed model via PLINK, adjusted for age, sex, batch size, smoking status, and PC1-10.
	SNP, single nucleotide polymorphism; OR, odds ratio; MA, minor allele; MAF, minor allele frequency; BMI, body mass index; MET, metabolic equivalent of task; TDI, townsend deprivation index.

## Sheet: Table S5
	Table S5. Genomewide suggestive SNPs of the discovery G´multiE interaction on late-onset asthma
	SNP ID	Chromosome	Positiona	Nearby Gene	MA	European MAF (%)	P-valueb	Reported SNP	Reported Position	LD (r2)	Reported Trait	Reported P	PubMed ID
	rs117996675	11	66689820	PC	T	5.219	4.25e-08	rs540874	66562261	0.027	Non-atopic asthma, nonatopic asthma and BMI	4e-09	31669095
	rs345749	15	33343682	FMN1	A	41.44	5.03e-10
	rs17704680	16	26304247	HS3ST4	A	17.54	1.26e-08
	rs3732684	3	12915829	23kb 3' of IQSEC1	T	15.09	9.6097e-08	rs13101202	12699361	0.019	Asthma	2e-09	32296059
	rs142916085	4	5573595	EVC2	A	1.18	8.92e-07	rs4689318	6018891	0.015	FEV change measurement, response to zileuton, asthma	7e-06	26031901
	rs141190079	4	27029100	2.1kb 3' of STIM2	A	1.562	2.46e-07	rs116723905	27157542	0	Familial lung adenocarcinoma, loneliness measeurement	2e-06	29924316
	rs145163671	4	134224948	112kb 3' of PCDH10	A	0.8699	1.12e-07
	rs12212635	6	150825846	95kb 5' of PLEKHG1	C	1.491	6.56e-08	rs10428766	150373194		Physical activity, alcohol and nicotime codependence, alcohol consumption measurement × blood pressure (2df), eosinophil counts	3e-08	30595370
	rs117532184	7	9881793	206kb 3' of PER4	C	1.707	5.08e-07	rs17161791	9616980	NA	Pulmonary function in asthmatics	2e-06	25221879
	rs72682986	8	86437427	44kb 3' of CA2	C	3.448	1.73328e-07	rs10088136	86394592	0.032	Lung function (FVC)	9e-13	30595370
	rs75846115	8	127634793	64kb 5' of FAM84B	A	5.963	1.42148e-07	rs12550442	127520375		Eosinophil count, leukocyte count, lung cancer in never smokers, Body mass index	7e-17	32888493
	rs75096648	9	2759564	30kb 3' of KCNV2	A	2.054	4.72345e-07	rs117260909	3195775	0	Diisocyanate-induced asthma	7e-06	25918132
	rs7128415	11	74262186	41kb 5' of POLD3	G	3.327	4.83355e-07	rs1893361	74399425	0.001	Allergic rhinitis	7e-07	25085501
	rs2239056	12	2468195	CACNA1C	T	3.203	5.23807e-07	rs141955301	2358738	NA	Post bronchodilator FEV1/FVC ratio	5e-06	26634245
	rs11050201	12	29486978	FAR2	T	2.225	5.43267e-08	rs138037897	29985498	NA	Post bronchodilator FEV1/FVC ratio	5e-06	26634245
	rs1901852	16	16993268	203kb 3' of XYLT1	G	23.34	4.88788e-07	rs571835655	17177110	NA	body mass index, Alcoholic chronic pancreatitis	7e-09	28270201
	rs151059257	17	52149395	247kb 3' of KIF2B	T	2.117	8.34e-08	rs188840013	51992003	NA	Post bronchodilator FEV1	3e-06	26634245
	rs117860709	19	36575834	WDR62	T	1.175	1.45e-07	rs2967516	36881643	0.006	Lung function (FVC)	4e-09	30804560
	rs2832852	21	31772400	3.3kb 3' of KRTAP13-1	A	49.98	1.61e-07
	rs11703953	22	35242735	219kb 5' of ISX	C	23.4	8.7e-07	rs138788	35729721	0.021	Inflammatory bowel disease	8e-06	28067908
	a. Chromosomal positions are based on the 1000 Genomes Project’s haplotype phase 1 in NCBI build 37 (hg19).
	b. P-values for G´multiE interaction were assessed using a Struct-LMM, adjusted for age, sex, batch size, smoking status, and PC1-10.
	SNP, single nucleotide polymorphism; MA, minor allele; MAF, minor allele frequency.

## Sheet: Table S6
	Table S6. G´E interaction, total genetic (G + G´E), and genetic (G) effects of 3 lead SNPs in the discovery G´multiE interaction on late-onset asthma
	SNP	Chromosome	Positiona	Nearby Gene	MA	European MAF (%)	G´E interaction effectb	Total genetic effectc	Genetic (G) effectd
							Mean effect ± SD	Mean effect ± SD	Beta ± SE	P-value
	rs117996675	11	66689820	PC	T	5.219	-2.87E-02 ± 6.37E-03	1.53E-03 ± 5.37E-03	0.044 ± 0.028	0.1126
	rs345749	15	33343682	FMN1	A	41.44	-1.37E-02 ± 2.88E-03	3.09E-03 ± 7.03E-03	-0.022 ± 0.013	0.08914
	rs17704680	16	26304247	HS3ST4	A	17.54	1.39E-02 ± 2.69E-03	-1.92E-05 ± 3.16E-05	-0.011 ± 0.017	0.4965
	a. Chromosomal positions are based on the 1000 Genomes Project’s haplotype phase 1 in NCBI build 37 (hg19).
	b. and c. The mean values of G´E interaction and total genetic (G + G´E) effects are calculated via StructLMM, with G´E interaction the random effect.
	d. Beta and P-values for association between late-onset asthma and SNPs were assessed using a logistic regression model via PLINK, adjusted for age, sex, batch size, smoking status, and PC1-10.
	SNP, single nucleotide polymorphism; MA, minor allele; MAF, minor allele frequency.

## Sheet: Table S7
	Table S7. BF values by the discovery StructLMM and P-values by G´singleE interaction of 3 genomewide significant SNPs for each environmental factor
	Environmental factor	rs117996675			rs345749			rs17704680
		BF of G×multiE	P of G×singleE		BF of G×multiE	P of G×singleE		BF of G×multiE	P of G×singleE
	Alcohol intake frequency	1.97	0.006286		6.28	3.864e-05		3.19	0.003184
	BMI	9.41	2.944e-05		1.82	0.04603		9.6	5.856e-05
	Insomnia	< 0.01	0.7889		6.6	6.497e-05		< 0.01	0.756
	MET score	1.22	0.009244		0.53	0.02955		< 0.01	0.616
	Neuroticism score	< 0.01	0.3008		1.37	0.02752		0.29	0.145
	Time spent watching TV	3.29	0.001933		2.6	0.01348		2.01	0.00676
	TDI	< 0.01	0.1684		0.77	0.08682		1.43	0.0313
	BMI, body mass index; MET, metabolic equivalent of task; TDI, townsend deprivation index.

## Sheet: Table S8
	Table S8. Relevance of environmental factors in G×E interaction effects of three SNPs
	BMI	rs117996675 alleles	Asthma group	N	Age (years)	Sex		Smoking status				FEV1/FVC ratio	BMI (kg/m2)	Asthma prevalence	P-value of chi-square test
					Mean ± SD	Female	Male	Never smoker	Previous smoker	Current smoker
	BMI < 25	CC	case	3719	54.95 ± 8.16	2,605 (70.05%)	1,114 (29.95%)	2,164 (58.19%)	1,251 (33.64%)	304 (8.17%)		0.72 ± 0.09	22.88 ± 1.59	0.0806112	0.0055*
			control	42416	55.87 ± 8.09	26,730 (63.02%)	15,686 (36.98%)	25,491 (60.1%)	12,513 (29.5%)	4,412 (10.4%)		0.75 ± 0.07	22.82 ± 1.61
		TC	case	478	55.08 ± 8.57	330 (69.04%)	148 (30.96%)	291 (60.88%)	153 (32.01%)	34 (7.11%)		0.72 ± 0.08	22.92 ± 1.59	0.0933959
			control	4640	55.91 ± 8.11	2,933 (63.21%)	1,707 (36.79%)	2,792 (60.17%)	1,359 (29.29%)	489 (10.54%)		0.75 ± 0.07	22.8 ± 1.62
		TT	case	10	54.80 ± 9.99	8 (80%)	2 (20%)	5 (50%)	4 (40%)	1 (10%)		0.72 ± 0.09	22.81 ± 1.98	0.0675676
			control	138	54.72 ± 8.10	90 (65.22%)	48 (34.78%)	84 (60.87%)	42 (30.43%)	12 (8.7%)		0.76 ± 0.06	22.81 ± 1.7
	25 ≤ BMI < 30	CC	case	5130	56.13 ± 8.03	2,775 (54.09%)	2,355 (45.91%)	2,744 (53.49%)	2,011 (39.2%)	375 (7.31%)		0.73 ± 0.08	27.35 ± 1.4	0.0855784	0.1742
			control	54815	57.18 ± 7.88	23,250 (42.42%)	31,565 (57.58%)	29,116 (53.12%)	20,280 (37%)	5,419 (9.89%)		0.76 ± 0.07	27.28 ± 1.4
		TC	case	602	56.40 ± 8.22	321 (53.32%)	281 (46.68%)	342 (56.81%)	227 (37.71%)	33 (5.48%)		0.73 ± 0.08	27.2 ± 1.37	0.092204
			control	5927	57.23 ± 7.96	2,518 (42.48%)	3,409 (57.52%)	3,127 (52.76%)	2,192 (36.98%)	608 (10.26%)		0.76 ± 0.07	27.28 ± 1.4
		TT	case	18	54.11 ± 8.96	7 (38.89%)	11 (61.11%)	9 (50%)	9 (50%)	0 (0%)		0.72 ± 0.08	27.36 ± 1.55	0.0957447
			control	170	56.70 ± 7.87	75 (44.12%)	95 (55.88%)	94 (55.29%)	54 (31.76%)	22 (12.94%)		0.77 ± 0.07	27.14 ± 1.46
	BMI ≥ 30	CC	case	3694	56.14 ± 7.90	2,282 (61.78%)	1,412 (38.22%)	1,895 (51.3%)	1,493 (40.42%)	306 (8.28%)		0.75 ± 0.08	34.46 ± 4.23	0.12	0.05803
			control	27775	56.93 ± 7.71	12,721 (45.8%)	15,054 (54.2%)	13,846 (49.85%)	11,351 (40.87%)	2,578 (9.28%)		0.77 ± 0.07	33.61 ± 3.58
		TC	case	368	56.60 ± 7.92	228 (61.96%)	140 (38.04%)	181 (49.18%)	162 (44.02%)	25 (6.79%)		0.75 ± 0.08	33.86 ± 3.86	0.11
			control	3096	56.89 ± 7.60	1,412 (45.61%)	1,684 (54.39%)	1,560 (50.39%)	1,238 (39.99%)	298 (9.63%)		0.77 ± 0.07	33.76 ± 3.61
		TT	case	7	56.71 ± 6.92	3 (42.86%)	4 (57.14%)	1 (14.29%)	5 (71.43%)	1 (14.29%)		0.73 ± 0.01	35.32 ± 3.47	0.07
			control	91	56.59 ± 7.52	48 (52.75%)	43 (47.25%)	55 (60.44%)	27 (29.67%)	9 (9.89%)		0.77 ± 0.06	33.67 ± 3.57
	Alcohol intake frequency	rs345749 alleles	Asthma group	N	Age (years)	Sex		Smoking status				FEV1/FVC ratio		Asthma prevalence	P-value of chi-square test
					Mean ± SD	Female	Male	Never smoker	Previous smoker	Current smoker
	Daily or almost daily	GG	case	948	57.25 ± 7.39	468 (49.37 %)	480 (50.63 %)	397 (41.88 %)	473 (49.89 %)	78 (8.23 %)		0.72 ± 0.09		0.0811435	0.0161*
			control	10735	57.84 ± 7.55	4,305 (40.1 %)	6,430 (59.9 %)	4,438 (41.34 %)	4,929 (45.92 %)	1,368 (12.74 %)		0.75 ± 0.07
		AG	case	1430	57.45 ± 7.7	686 (47.97 %)	744 (52.03 %)	587 (41.05 %)	719 (50.28 %)	124 (8.67 %)		0.72 ± 0.08		0.0863735
			control	15126	57.88 ± 7.47	5,988 (39.59 %)	9,138 (60.41 %)	6,401 (42.32 %)	6,813 (45.04 %)	1,912 (12.64 %)		0.75 ± 0.07
		AA	case	560	57.07 ± 7.91	267 (47.68 %)	293 (52.32 %)	218 (38.93 %)	287 (51.25 %)	55 (9.82 %)		0.72 ± 0.09		0.093881
			control	5405	57.84 ± 7.47	2,226 (41.18 %)	3,179 (58.82 %)	2,236 (41.37 %)	2,475 (45.79 %)	694 (12.84 %)		0.75 ± 0.07
	Three or four times a week	GG	case	1128	55.58 ± 7.9	607 (53.81 %)	521 (46.19 %)	620 (54.96 %)	445 (39.45 %)	63 (5.59 %)		0.74 ± 0.08		0.0866492	0.8779
			control	11890	56.35 ± 7.79	5,368 (45.15 %)	6,522 (54.85 %)	6,479 (54.49 %)	4,435 (37.3 %)	976 (8.21 %)		0.76 ± 0.07
		AG	case	1602	55.52 ± 7.96	909 (56.74 %)	693 (43.26 %)	842 (52.56 %)	667 (41.64 %)	93 (5.81 %)		0.73 ± 0.08		0.0871789
			control	16774	56.25 ± 7.85	7,614 (45.39 %)	9,160 (54.61 %)	9,010 (53.71 %)	6,406 (38.19 %)	1,358 (8.1 %)		0.76 ± 0.07
		AA	case	569	55.03 ± 7.91	316 (55.54 %)	253 (44.46 %)	312 (54.83 %)	217 (38.14 %)	40 (7.03 %)		0.73 ± 0.08		0.0851287
			control	6115	56.31 ± 7.73	2,771 (45.31 %)	3,344 (54.69 %)	3,366 (55.04 %)	2,260 (36.96 %)	489 (8 %)		0.76 ± 0.07
	Once or twice a week	GG	case	1263	54.89 ± 8.21	796 (63.02 %)	467 (36.98 %)	758 (60.02 %)	412 (32.62 %)	93 (7.36 %)		0.74 ± 0.07		0.0900599	0.06732
			control	12761	55.97 ± 8.13	6,509 (51.01 %)	6,252 (48.99 %)	7,565 (59.28 %)	3,986 (31.24 %)	1,210 (9.48 %)		0.76 ± 0.07
		AG	case	1670	54.88 ± 8.26	972 (58.2 %)	698 (41.8 %)	973 (58.26 %)	590 (35.33 %)	107 (6.41 %)		0.74 ± 0.08		0.084677
			control	18052	55.89 ± 8.14	9,154 (50.71 %)	8,898 (49.29 %)	10,900 (60.38 %)	5,601 (31.03 %)	1,551 (8.59 %)		0.76 ± 0.07
		AA	case	558	54.45 ± 8.05	339 (60.75 %)	219 (39.25 %)	346 (62.01 %)	176 (31.54 %)	36 (6.45 %)		0.74 ± 0.08		0.0811991
			control	6314	55.92 ± 8.01	3,238 (51.28 %)	3,076 (48.72 %)	3,729 (59.06 %)	2,049 (32.45 %)	536 (8.49 %)		0.76 ± 0.07
	One to three times a month	GG	case	585	54.46 ± 8.33	401 (68.55 %)	184 (31.45 %)	355 (60.68 %)	181 (30.94 %)	49 (8.38 %)		0.74 ± 0.09		0.103963	0.3508
			control	5042	55.8 ± 8.23	3,051 (60.51 %)	1,991 (39.49 %)	3,154 (62.55 %)	1,403 (27.83 %)	485 (9.62 %)		0.77 ± 0.07
		AG	case	769	54.66 ± 8.32	564 (73.34 %)	205 (26.66 %)	462 (60.08 %)	247 (32.12 %)	60 (7.8 %)		0.75 ± 0.08		0.0981243
			control	7068	55.38 ± 8.25	4,182 (59.17 %)	2,886 (40.83 %)	4,362 (61.71 %)	2,012 (28.47 %)	694 (9.82 %)		0.77 ± 0.07
		AA	case	263	54.92 ± 8.27	183 (69.58 %)	80 (30.42 %)	166 (63.12 %)	79 (30.04 %)	18 (6.84 %)		0.75 ± 0.08		0.0948089
			control	2511	55.45 ± 8.36	1,540 (61.33 %)	971 (38.67 %)	1,541 (61.37 %)	707 (28.16 %)	263 (10.47 %)		0.77 ± 0.07
	Special occasions only	GG	case	596	56.43 ± 8.39	462 (77.52 %)	134 (22.48 %)	347 (58.22 %)	191 (32.05 %)	58 (9.73 %)		0.74 ± 0.09		0.120526	0.0303*
			control	4349	57.59 ± 7.87	2,946 (67.74 %)	1,403 (32.26 %)	2,629 (60.45 %)	1,242 (28.56 %)	478 (10.99 %)		0.76 ± 0.07
		AG	case	754	56.25 ± 8.11	591 (78.38 %)	163 (21.62 %)	448 (59.42 %)	226 (29.97 %)	80 (10.61 %)		0.74 ± 0.08		0.10753
			control	6258	57.42 ± 8.06	4,265 (68.15 %)	1,993 (31.85 %)	3,746 (59.86 %)	1,809 (28.91 %)	703 (11.23 %)		0.76 ± 0.07
		AA	case	252	55.9 ± 8.39	195 (77.38 %)	57 (22.62 %)	150 (59.52 %)	78 (30.95 %)	24 (9.52 %)		0.74 ± 0.09		0.102941
			control	2196	57.25 ± 7.97	1,471 (66.99 %)	725 (33.01 %)	1,361 (61.98 %)	585 (26.64 %)	250 (11.38 %)		0.76 ± 0.07
	Never	GG	case	370	57.19 ± 7.72	261 (70.54 %)	109 (29.46 %)	235 (63.51 %)	103 (27.84 %)	32 (8.65 %)		0.74 ± 0.08		0.118249	0.5065
			control	2759	58.19 ± 7.79	1,731 (62.74 %)	1,028 (37.26 %)	1,732 (62.78 %)	735 (26.64 %)	292 (10.58 %)		0.76 ± 0.07
		AG	case	502	56.81 ± 7.85	378 (75.3 %)	124 (24.7 %)	304 (60.56 %)	154 (30.68 %)	44 (8.76 %)		0.74 ± 0.09		0.113987
			control	3902	58.29 ± 7.72	2,377 (60.92 %)	1,525 (39.08 %)	2,414 (61.87 %)	1,078 (27.63 %)	410 (10.51 %)		0.76 ± 0.07
		AA	case	167	57.22 ± 8.19	133 (79.64 %)	34 (20.36 %)	99 (59.28 %)	48 (28.74 %)	20 (11.98 %)		0.74 ± 0.08		0.106777
			control	1397	57.96 ± 7.93	847 (60.63 %)	550 (39.37 %)	873 (62.49 %)	390 (27.92 %)	134 (9.59 %)		0.76 ± 0.07
	Insomnia	rs345749 alleles	Asthma group	N	Age (years)	Sex		Smoking status				FEV1/FVC ratio		Asthma prevalence	P-value of chi-square test
					Mean ± SD	Female	Male	Never smoker	Previous smoker	Current smoker
	Never/rarely	GG	case	1024	54.19 ± 8.27	511 (49.9 %)	513 (50.1 %)	599 (58.5 %)	345 (33.69 %)	80 (7.81 %)		0.73 ± 0.08		0.0741	0.3124
			control	12794	55.64 ± 8.31	4,952 (38.71 %)	7,842 (61.29 %)	7,283 (56.93 %)	4,186 (32.72 %)	1,325 (10.36 %)		0.76 ± 0.07
		AG	case	1524	54.4 ± 8.42	769 (50.46 %)	755 (49.54 %)	844 (55.38 %)	574 (37.66 %)	106 (6.96 %)		0.73 ± 0.09		0.0776
			control	18122	55.48 ± 8.31	6,973 (38.48 %)	11,149 (61.52 %)	10,280 (56.73 %)	5,994 (33.08 %)	1,848 (10.2 %)		0.76 ± 0.07
		AA	case	546	54.6 ± 8.47	265 (48.53 %)	281 (51.47 %)	318 (58.24 %)	187 (34.25 %)	41 (7.51 %)		0.73 ± 0.09		0.0796
			control	6315	55.58 ± 8.3	2,414 (38.23 %)	3,901 (61.77 %)	3,624 (57.39 %)	2,073 (32.83 %)	618 (9.79 %)		0.76 ± 0.07
	Sometimes	GG	case	2240	55.96 ± 8.09	1,389 (62.01 %)	851 (37.99 %)	1,294 (57.77 %)	808 (36.07 %)	138 (6.16 %)		0.73 ± 0.08		0.0906	0.7064
			control	22493	56.9 ± 7.88	11,933 (53.05 %)	10,560 (46.95 %)	12,363 (54.96 %)	7,967 (35.42 %)	2,163 (9.62 %)		0.76 ± 0.07
		AG	case	3099	56.02 ± 8.05	1,927 (62.18 %)	1,172 (37.82 %)	1,711 (55.21 %)	1,186 (38.27 %)	202 (6.52 %)		0.74 ± 0.08		0.0888
			control	31802	56.78 ± 7.92	16,680 (52.45 %)	15,122 (47.55 %)	17,577 (55.27 %)	11,160 (35.09 %)	3,065 (9.64 %)		0.76 ± 0.07
		AA	case	1130	55.38 ± 7.98	702 (62.12 %)	428 (37.88 %)	629 (55.66 %)	418 (36.99 %)	83 (7.35 %)		0.74 ± 0.08		0.0906
			control	11346	56.77 ± 7.81	6,002 (52.9 %)	5,344 (47.1 %)	6,234 (54.94 %)	3,996 (35.22 %)	1,116 (9.84 %)		0.76 ± 0.07
	Usually	GG	case	1626	56.65 ± 7.7	1,095 (67.34 %)	531 (32.66 %)	819 (50.37 %)	652 (40.1 %)	155 (9.53 %)		0.74 ± 0.08		0.117	0.0004*
			control	12249	57.64 ± 7.47	7,025 (57.35 %)	5,224 (42.65 %)	6,351 (51.85 %)	4,577 (37.37 %)	1,321 (10.78 %)		0.76 ± 0.07
		AG	case	2104	56.66 ± 7.77	1,404 (66.73 %)	700 (33.27 %)	1,061 (50.43 %)	843 (40.07 %)	200 (9.51 %)		0.74 ± 0.08		0.109
			control	17256	57.66 ± 7.49	9,927 (57.53 %)	7,329 (42.47 %)	8,976 (52.02 %)	6,565 (38.04 %)	1,715 (9.94 %)		0.76 ± 0.07
		AA	case	693	56.78 ± 7.93	466 (67.24 %)	227 (32.76 %)	344 (49.64 %)	280 (40.4 %)	69 (9.96 %)		0.73 ± 0.08		0.0994
			control	6277	57.49 ± 7.51	3,677 (58.58 %)	2,600 (41.42 %)	3,248 (51.74 %)	2,397 (38.19 %)	632 (10.07 %)		0.76 ± 0.07
	BMI	rs17704680 alleles	Asthma group	N	Age (years)	Sex		Smoking status				FEV1/FVC ratio	BMI (kg/m2)	Asthma prevalence	P-value of chi-square test
					Mean ± SD	Female	Male	Never smoker	Previous smoker	Current smoker
	BMI < 25	CC	case	2790	55.02 ± 8.20	1,966 (70.47%)	824 (29.53%)	1,617 (57.96%)	945 (33.87%)	228 (8.17%)		0.72 ± 0.09	22.88 ± 1.58	0.081034	0.1714
			control	31640	55.82 ± 8.09	20,010 (63.24%)	11,630 (36.76%)	18,967 (59.95%)	9,392 (29.68%)	3,281 (10.37%)		0.75 ± 0.07	22.82 ± 1.62
		AC	case	1207	54.90 ± 8.16	839 (69.51%)	368 (30.49%)	721 (59.73%)	389 (32.23%)	97 (8.04%)		0.72 ± 0.09	22.89 ± 1.61	0.0821983
			control	13477	55.94 ± 8.10	8,478 (62.91%)	4,999 (37.09%)	8,089 (60.02%)	3,954 (29.34%)	1,434 (10.64%)		0.75 ± 0.07	22.82 ± 1.61
		AA	case	143	54.44 ± 8.38	94 (65.73%)	49 (34.27%)	87 (60.84%)	49 (34.27%)	7 (4.9%)		0.73 ± 0.08	22.92 ± 1.60	0.0944518
			control	1371	56.12 ± 8.26	815 (59.45%)	556 (40.55%)	831 (60.61%)	401 (29.25%)	139 (10.14%)		0.75 ± 0.07	22.84 ± 1.59
	25 ≤ BMI < 30	CC	case	3835	56.20 ± 8.01	2,067 (53.9%)	1,768 (46.1%)	21,751 (53.29%)	15,083 (36.96%)	3,979 (9.75%)		0.73 ± 0.07	27.36 ± 1.38	0.0858941	0.8138
			control	40813	57.21 ± 7.88	17,345 (42.5%)	23,468 (57.5%)	1,617 (57.96%)	945 (33.87%)	228 (8.17%)		0.76 ± 0.07	27.27 ± 1.40
		AC	case	1644	56.04 ± 8.17	887 (53.95%)	757 (46.05%)	9,091 (52.56%)	6,426 (37.15%)	1,780 (10.29%)		0.73 ± 0.07	27.28 ± 1.42	0.0867958
			control	17297	57.20 ± 7.90	7,314 (42.28%)	9,983 (57.72%)	721 (59.73%)	389 (32.23%)	97 (8.04%)		0.76 ± 0.07	27.29 ± 1.40
		AA	case	182	55.98 ± 8.09	104 (57.14%)	78 (42.86%)	991 (53.51%)	685 (36.99%)	176 (9.5%)		0.74 ± 0.07	27.37 ± 1.38	0.0894789
			control	1852	57.22 ± 7.99	793 (42.82%)	1,059 (57.18%)	87 (60.84%)	49 (34.27%)	7 (4.9%)		0.76 ± 0.07	27.33 ± 1.37
	BMI ≥ 30	CC	case	2806	56.17 ± 7.90	1,754 (62.51%)	1,052 (37.49%)	1,437 (51.21%)	1,122 (39.99%)	247 (8.8%)		0.75 ± 0.08	34.44 ± 4.20	0.119598	0.0008*
			control	20656	56.87 ± 7.73	9,458 (45.79%)	11,198 (54.21%)	10,338 (50.05%)	8,379 (40.56%)	1,939 (9.39%)		0.77 ± 0.07	33.61 ± 3.55
		AC	case	1092	56.12 ± 7.93	649 (59.43%)	443 (40.57%)	551 (50.46%)	467 (42.77%)	74 (6.78%)		0.75 ± 0.08	34.32 ± 4.21	0.11007
			control	8829	57.03 ± 7.64	4,022 (45.55%)	4,807 (54.45%)	4,399 (49.82%)	3,593 (40.7%)	837 (9.48%)		0.77 ± 0.07	33.67 ± 3.64
		AA	case	99	55.97 ± 7.07	68 (68.69%)	31 (31.31%)	49 (49.49%)	40 (40.4%)	10 (10.1%)		0.75 ± 0.09	34.20 ± 4.56	0.0889488
			control	1014	57.13 ± 7.47	489 (48.22%)	525 (51.78%)	500 (49.31%)	434 (42.8%)	80 (7.89%)		0.77 ± 0.07	33.68 ± 3.81

## Sheet: Table S9
	Table S9. Annotation of SNPs in LD (r2 ≥ 0.8) with 3 genome-wide significant SNPs
													GWAVA score			Epigenome state
	SNP	Chromosome	Positiona	Reference allele	Alternative allele	RAFb	r2	NearestGene	Genomic locus function	eQTL (or pQTL)	CADD (PHRED)	RDB	Region	TSS	Unmatched	Lung	NHLF Lung Fibroblast Primary Cells	Primary T helper naive cells from peripheral blood	Primary T helper cells from peripheral blood	GM12878 Lymphoblastoid Cells
	rs45560936	11	66618403	A	C	0.06	0.82	PC	intronic	RP11-867G23.8	4.609	2b	0.49	0.09	0.39	Weak transcription	Weak transcription	Quiescent/Low	Weak transcription	Weak transcription
	rs7930711	11	66671927	C	T	0.92	0.82	PC	intronic		-	4	0.34	0.21	0.27	Quiescent/Low	Weak Enhancer 2	Quiescent/Low	Quiescent/Low	Quiescent/Low
	rs7930947	11	66672113	C	A	0.92	0.8	PC	intronic		-	2b	0.34	0.18	0.29	Quiescent/Low	Weak Enhancer 2	Quiescent/Low	Quiescent/Low	Quiescent/Low
	rs112097403	11	66674098	C	A	0.07	1	PC	intronic	B4GAT1	1.715	4	0.38	0.46	0.67	Weak Enhancer 2	Active Enhancer Flank	Quiescent/Low	Quiescent/Low	Primary H3K27ac possible Enhancer
	rs117996675	11	66689820	C	T	0.07	1	PC	intronic	RIN1, BRMS1, ACTN3, CTD-3074O7.5, RP11-867G23.8, C11orf80	0.09	5	0.13	0.13	0.16	Quiescent/Low	Quiescent/Low	Quiescent/Low	Quiescent/Low	Quiescent/Low
	rs345834	15	33310803	T	C	0.44	0.84	FMN1	intronic		2.625	5	0.16	0.04	0.04	Quiescent/Low	Quiescent/Low	Quiescent/Low	Quiescent/Low	Quiescent/Low
	rs345837	15	33311717	G	A	0.41	0.89	FMN1	intronic		1.467	5	0.2	0.07	0.05	Quiescent/Low	Quiescent/Low	Quiescent/Low	Quiescent/Low	Quiescent/Low
	rs345840	15	33312030	G	A	0.41	0.94	FMN1	intronic		3.121	5	0.21	0.07	0.08	Weak transcription	Quiescent/Low	Quiescent/Low	Quiescent/Low	Quiescent/Low
	rs345842	15	33312671	A	G	0.41	0.95	FMN1	intronic		3.43	5	0.19	0.08	0.04	Weak transcription	Quiescent/Low	Quiescent/Low	Quiescent/Low	Quiescent/Low
	rs345847	15	33314812	G	A	0.41	0.96	FMN1	intronic		6.025	4	0.22	0.24	0.35	Weak Enhancer 2	Active Enhancer 1	Weak Enhancer 1	Weak Enhancer 1	Weak Enhancer 2
	rs345849	15	33314963	G	A	0.41	0.96	FMN1	intronic		4.497	4	0.3	0.35	0.33	Weak Enhancer 2	Active Enhancer 1	Weak Enhancer 1	Weak Enhancer 1	Weak Enhancer 2
	rs35012945	15	33314968	T	TG	0.41	0.96	FMN1	intronic		-	4	-	-	-	Weak Enhancer 2	Active Enhancer 1	Weak Enhancer 1	Weak Enhancer 1	Weak Enhancer 2
	rs345850	15	33315403	G	T	0.41	0.96	FMN1	intronic		7.91	4	0.19	0.27	0.25	Weak transcription	Weak Enhancer 2	Quiescent/Low	Quiescent/Low	Quiescent/Low
	rs345851	15	33315546	A	G	0.41	0.96	FMN1	intronic		1.4	5	0.27	0.28	0.16	Weak transcription	Weak Enhancer 2	Quiescent/Low	Quiescent/Low	Quiescent/Low
	rs345854	15	33316091	T	A	0.41	0.96	FMN1	intronic		4.573	5	0.25	0.26	0.1	Weak transcription	Quiescent/Low	Quiescent/Low	Quiescent/Low	Quiescent/Low
	rs345855	15	33316120	A	G	0.41	0.96	FMN1	intronic		1.601	5	0.23	0.23	0.05	Weak transcription	Quiescent/Low	Quiescent/Low	Quiescent/Low	Quiescent/Low
	rs345856	15	33316134	C	T	0.41	0.96	FMN1	intronic		1.706	5	0.22	0.25	0.09	Weak transcription	Quiescent/Low	Quiescent/Low	Quiescent/Low	Quiescent/Low
	rs345857	15	33316509	G	A	0.41	0.95	FMN1	intronic		0.082	3a	0.16	0.03	0.02	Weak transcription	Quiescent/Low	Quiescent/Low	Quiescent/Low	Quiescent/Low
	rs345858	15	33316568	G	C	0.41	0.96	FMN1	intronic		0.795	4	0.19	0.01	0.02	Weak transcription	Quiescent/Low	Quiescent/Low	Quiescent/Low	Quiescent/Low
	rs345859	15	33316738	C	T	0.41	0.96	FMN1	intronic		0.45	5	0.11	0.05	0.03	Weak transcription	Quiescent/Low	Quiescent/Low	Quiescent/Low	Quiescent/Low
	rs345860	15	33316873	C	T	0.41	0.96	FMN1	intronic		0.247	7	0.19	0.08	0.06	Weak transcription	Quiescent/Low	Quiescent/Low	Quiescent/Low	Quiescent/Low
	rs345861	15	33316902	C	G	0.41	0.96	FMN1	intronic		2.906	7	0.13	0.11	0.05	Weak transcription	Quiescent/Low	Quiescent/Low	Quiescent/Low	Quiescent/Low
	rs345862	15	33317021	T	A	0.41	0.96	FMN1	intronic		10.06	7	0.27	0.05	0.06	Weak transcription	Quiescent/Low	Quiescent/Low	Quiescent/Low	Quiescent/Low
	rs345863	15	33317294	T	G	0.41	0.96	FMN1	intronic		4.893	6	0.24	0.07	0.09	Weak transcription	Quiescent/Low	Quiescent/Low	Quiescent/Low	Quiescent/Low
	rs345864	15	33317603	C	T	0.41	0.95	FMN1	intronic		0.412	5	0.37	0.12	0.11	Weak transcription	Quiescent/Low	Quiescent/Low	Quiescent/Low	Quiescent/Low
	rs345865	15	33317910	A	G	0.41	0.96	FMN1	intronic		9.237	5	0.26	0.12	0.1	Weak transcription	Quiescent/Low	Quiescent/Low	Quiescent/Low	Quiescent/Low
	rs815508	15	33318047	T	A	0.41	0.96	FMN1	intronic		7.119	6	0.3	0.21	0.17	Weak transcription	Quiescent/Low	Quiescent/Low	Quiescent/Low	Quiescent/Low
	rs345866	15	33318600	C	T	0.41	0.96	FMN1	intronic		3.494	7	0.28	0.35	0.12	Weak transcription	Weak Enhancer 2	Quiescent/Low	Quiescent/Low	Quiescent/Low
	rs2597100	15	33318884	T	C	0.41	0.96	FMN1	intronic		9.383	4	0.32	0.35	0.15	Weak Enhancer 2	Weak Enhancer 2	Quiescent/Low	Quiescent/Low	Quiescent/Low
	rs2730054	15	33318888	A	G	0.41	0.96	FMN1	intronic		9.134	4	0.32	0.28	0.19	Weak Enhancer 2	Weak Enhancer 2	Quiescent/Low	Quiescent/Low	Quiescent/Low
	rs345867	15	33318925	T	C	0.41	0.96	FMN1	intronic		14.64	2b	0.37	0.39	0.22	Weak Enhancer 2	Weak Enhancer 2	Quiescent/Low	Quiescent/Low	Quiescent/Low
	rs34895622	15	33319794	TG	T	0.41	0.96	FMN1	intronic		-	5	-	-	-	Weak transcription	Weak Enhancer 2	Weak Enhancer 2	Quiescent/Low	Quiescent/Low
	rs345870	15	33322451	G	T	0.41	0.96	FMN1	intronic		2.079	5	0.23	0.2	0.13	Weak transcription	Weak transcription	Quiescent/Low	Quiescent/Low	Quiescent/Low
	rs345871	15	33322606	A	G	0.41	0.96	FMN1	intronic		0.548	5	0.24	0.27	0.11	Weak transcription	Weak transcription	Quiescent/Low	Quiescent/Low	Quiescent/Low
	rs345873	15	33323632	A	G	0.4	0.91	FMN1	intronic		4.163	2b	0.29	0.25	0.2	Weak Enhancer 2	Active Enhancer Flank	Quiescent/Low	Quiescent/Low	Quiescent/Low
	rs345874	15	33323738	T	C	0.41	0.96	FMN1	intronic		5.382	3a	0.22	0.2	0.18	Weak Enhancer 2	Active Enhancer Flank	Quiescent/Low	Quiescent/Low	Quiescent/Low
	rs345875	15	33323950	A	C	0.4	0.91	FMN1	intronic		8.429	3a	0.33	0.46	0.22	Weak Enhancer 2	Active Enhancer 2	Quiescent/Low	Quiescent/Low	Quiescent/Low
	rs345876	15	33325541	C	A	0.41	0.97	FMN1	intronic		2.864	7	0.25	0.04	0.02	Weak transcription	Quiescent/Low	Quiescent/Low	Quiescent/Low	Quiescent/Low
	rs345877	15	33325844	G	A	0.41	0.98	FMN1	intronic		0.688	7	0.17	0.03	0.02	Weak transcription	Quiescent/Low	Quiescent/Low	Quiescent/Low	Quiescent/Low
	rs345878	15	33326199	C	T	0.41	0.98	FMN1	intronic		2.06	7	0.24	0.07	0	Weak transcription	Quiescent/Low	Quiescent/Low	Quiescent/Low	Quiescent/Low
	rs345879	15	33326263	A	G	0.4	0.93	FMN1	intronic		6.6	7	0.21	0.03	0.02	Weak transcription	Quiescent/Low	Quiescent/Low	Quiescent/Low	Quiescent/Low
	rs345880	15	33327182	T	C	0.41	0.98	FMN1	intronic		4.728	7	0.34	0.1	0.07	Weak transcription	Quiescent/Low	Quiescent/Low	Quiescent/Low	Quiescent/Low
	rs168292	15	33327781	C	T	0.41	0.98	FMN1	intronic		1.497	3a	0.23	0.04	0.02	Weak transcription	Quiescent/Low	Quiescent/Low	Quiescent/Low	Quiescent/Low
	rs345884	15	33328166	C	G	0.41	0.98	FMN1	intronic		4.572	5	0.25	0.02	0.03	Weak transcription	Quiescent/Low	Quiescent/Low	Quiescent/Low	Quiescent/Low
	rs345885	15	33328497	T	C	0.4	0.93	FMN1	intronic		4.483	7	0.3	0.05	0.01	Weak transcription	Quiescent/Low	Quiescent/Low	Quiescent/Low	Quiescent/Low
	rs57096653	15	33328519	TA	T	0.4	0.92	FMN1	intronic		-	6	-	-	-	Weak transcription	Quiescent/Low	Quiescent/Low	Quiescent/Low	Quiescent/Low
	rs343898	15	33333942	C	G	0.4	0.93	FMN1	intronic		0.071	7	0.27	0.05	0.03	Weak transcription	Quiescent/Low	Quiescent/Low	Quiescent/Low	Quiescent/Low
	rs1454988	15	33334374	A	G	0.41	0.97	FMN1	intronic		6.091	7	0.2	0.04	0.01	Weak transcription	Quiescent/Low	Quiescent/Low	Quiescent/Low	Quiescent/Low
	rs343900	15	33335100	C	T	0.4	0.93	FMN1	intronic		2.155	7	0.33	0.05	0.02	Weak transcription	Quiescent/Low	Quiescent/Low	Quiescent/Low	Quiescent/Low
	rs237244	15	33335889	C	T	0.39	0.9	FMN1	intronic		0.354	7	0.31	0.06	0.01	ZNF genes & repeats	Heterochromatin	Heterochromatin	Heterochromatin	Heterochromatin
	rs343903	15	33338459	G	A	0.4	0.94	FMN1	intronic		9.803	5	0.22	0.04	0.03	Quiescent/Low	Quiescent/Low	Quiescent/Low	Quiescent/Low	Quiescent/Low
	rs343904	15	33338775	G	A	0.4	0.93	FMN1	intronic		8.051	5	0.18	0.01	0	Quiescent/Low	Quiescent/Low	Quiescent/Low	Quiescent/Low	Quiescent/Low
	rs343908	15	33339826	G	A	0.4	0.94	FMN1	intronic		5.943	7	0.21	0.01	0	Quiescent/Low	Quiescent/Low	Weak Enhancer 2	Weak Enhancer 2	Quiescent/Low
	rs345746	15	33342146	T	A	0.41	0.99	FMN1	intronic		6.817	6	0.26	0.02	0.02	Weak transcription	Quiescent/Low	Quiescent/Low	Quiescent/Low	Quiescent/Low
	rs345749	15	33343682	G	A	0.41	1	FMN1	intronic	FMN1	2.18	5	0.19	0.05	0.01	Transcribed - 5' preferential	Weak transcription	Quiescent/Low	Quiescent/Low	Quiescent/Low
	rs345752	15	33344410	G	A	0.41	0.99	FMN1	intronic		0.217	7	0.27	0.09	0.05	Weak transcription	Weak transcription	Quiescent/Low	Quiescent/Low	Quiescent/Low
	rs345757	15	33350297	G	A	0.4	0.82	FMN1	intronic		0.66	5	0.14	0.08	0.04	Weak transcription	Weak transcription	Quiescent/Low	Quiescent/Low	Quiescent/Low
	rs8024232	15	33366282	G	T	0.63	0.8	6.2kb 5' of FMN1	intronic	FMN1, GOLGA8O	-	5	0.26	0.28	0.1	Transcribed - 5' preferential	Quiescent/Low	Quiescent/Low	Quiescent/Low	Quiescent/Low
	rs8047565	16	26291875	G	A	0.18	0.88	143kb 3' of HS3ST4			0.1	7	0.41	0.23	0.04	Quiescent/Low	Quiescent/Low	Quiescent/Low	Quiescent/Low	Quiescent/Low
	rs9934054	16	26294549	C	T	0.17	0.89	146kb 3' of HS3ST4			2.508	5	0.2	0.06	0	Quiescent/Low	Quiescent/Low	Quiescent/Low	Quiescent/Low	Quiescent/Low
	rs9936519	16	26294895	G	A	0.17	0.89	146kb 3' of HS3ST4			2.923	5	0.33	0.18	0.03	Quiescent/Low	Quiescent/Low	Quiescent/Low	Quiescent/Low	Quiescent/Low
	rs958999	16	26302428	A	T	0.19	0.99	153kb 3' of HS3ST4		TSLP c	2.155	5	0.32	0.15	0.06	Quiescent/Low	Quiescent/Low	Quiescent/Low	Quiescent/Low	Quiescent/Low
	rs17704680	16	26304247	C	A	0.19	1	155kb 3' of HS3ST4		TSLP d	0.815	6	0.42	0.16	0.01	Quiescent/Low	Quiescent/Low	Quiescent/Low	Quiescent/Low	Quiescent/Low
	a. Chromosomal positions are based on the 1000 Genomes Project’s haplotype phase 1 in NCBI build 37 (hg19).
	b. RAF, reference allele frequency of European ancestry from Haploreg v3.
	eQTL data are extracted from https://gtexportal.org/home/; pQTL data are extracted from Sun (2018).
	c. Association between TSLP and rs958999: 0.0835 ± 0.0324 (Beta ± SE); 0.01 (P-value).
	d. Association between TSLP and rs17704680: 0.0855 ± 0.0326 (Beta ± SE); 0.00871 (P-value).

## Sheet: Table S10
	Table S10. eQTLs of lead SNPs.
	SNP class	Chromosome	Positiona	Sentinel SNP	Proxy	Genomic locus	r2	Tested allele	Direction	Gene	eQTL P	eQTL effect size	Tissue
	Sentinel	11	66689820	rs117996675		PC	1	C	+	ACTN3	1.1e-05	0.36	Muscle - Skeletal
						PC	1	C	-	BRMS1	8.4e-08	-0.27	Stomach
						PC	1	C	+	C11orf80	0.00034	0.22	Nerve - Tibial
						PC	1	C	+	CTD-3074O7.5	1.9e-05	0.35	Adipose - Subcutaneous
						PC	1	C	-	RIN1	4.6e-21	-0.61	Whole Blood
						PC	1	C	+	RP11-867G23.8	3.3e-05	0.44	Testis
	Proxy	11	66618403	rs117996675	rs45560936	PC	0.82	T	+	RP11-867G23.8	7.7e-06	0.51	Testis
	Proxy	11	66674098	rs117996675	rs112097403	PC	1	A	+	B4GAT1	7.4e-05	0.28	Pancreas
	Sentinel	15	33343682	rs345749		FMN1	1	G	+	FMN1	5.9e-15	0.33	Thyroid
						FMN1	1	G	-	FMN1	2.3e-11	-0.37	Pituitary
						FMN1	1	G	+	FMN1	7.1e-07	0.19	Esophagus - Mucosa
	Proxy	15	33099323	rs345749	rs8024232	FMN1	0.8	T	+	GOLGA8O	7.8e-05	0.22	Muscle - Skeletal
	Proxy	15	33366282	rs345749	rs8024232	FMN1	0.8	T	-	FMN1	1.1e-12	-0.27	Esophagus
	a. Chromosomal positions are based on the 1000 Genomes Project’s haplotype phase 1 in NCBI build 37 (hg19).
	eQTL data are extracted from https://gtexportal.org/home/

[truncated: 6 more sheets: Table S11, Table S12, Table S13, Table S14, Table S15, Table S16]
